# Supplementary material for: Activating PIK3CA mutations in adipose-derived stem cells drive mutant-like phenotypes of wild-type cells in macrodactyly
Source: Cell Death Dis. 2025 Jul 1;16(1):477. doi: 10.1038/s41419-025-07795-7 (PMC12217521; doi:10.1038/s41419-025-07795-7)
Supplement: Supplementary file 13 — Supplemental Table 4 [file 41419_2025_7795_MOESM13_ESM.xlsx]

## Sheet: Sheet1
ProteinID	Pol-ADSCs	Pol-ADSCs	Mac-ADSCs	Mac-ADSCs	Foldchange
Angiogenin	10885.7	6890.85	26864	22037	2.75087
BDNF	7989.76	6051.8	7274	5682	0.922689
CXCL13	6069.54	4406.06	4551	3874	0.80425
BMP4	15512	10824.2	6945	6681	0.517388
BMP6	5088.57	3993.84	3566	3917	0.823901
CCL23	7093.31	6527.68	8337	5877	1.04354
CNTF	6165.56	4687.83	6968	5289	1.12933
EGF	5566.53	5619.76	7272	3762	0.986386
CCL11	11354.3	9305.73	18734	14313	1.59956
CCL24	7579.51	6841.8	6019	5576	0.804018
CCL26	3459.52	3425.08	3717	3821	1.09491
FGF6	8454.16	8079.51	7902	7466	0.929497
FGF7	2794.75	2567.24	2781	3436	1.15946
FLT3LG	3655.71	3197.57	3954	3662	1.11129
CX3CL1	4137.85	4498.94	3525	3442	0.806666
CXCL6	42457.6	35041.8	66353	53047	1.54066
GDNF	5985.01	5169.97	4833	4122	0.80278
CSF2	4412.32	3499.17	4594	3809	1.06213
CCL1	2317.82	2806.53	3514	2833	1.2386
INFG	5106.31	4287.09	4779	3945	0.928738
IGFBP1	4457.19	2677.86	3948	3705	1.07259
IGFBP2	8222.48	6830.32	22178	17830	2.65784
IGFBP4	21823.6	27287.9	87771	77355	3.36226
IGF1	5016.56	4225.51	3786	3263	0.762708
IL10	1611.31	1706.28	1549	1245	0.842179
IL13	1483.99	1175.09	1132	1259	0.899184
IL15	5928.66	4718.09	5453	5396	1.019
IL16	3088	3096.58	4064	3901	1.28788
IL1A	2445.14	1669.75	3238	1825	1.23041
IL1B	4989.42	4413.36	5540	4404	1.05756
IL1RA	8033.59	6999.39	7751	6332	0.936807
IL2	2887.63	2741.52	2933	3338	1.11402
IL3	5156.4	5195.01	4948	4725	0.934462
IL4	3640.06	3610.84	3055	2875	0.81783
IL5	3038.95	4183.77	3233	4116	1.01748
IL6	40779.5	51473.2	120378	115824	2.56038
IL7	2560.98	2402.35	5770	5666	2.3041
Leptin	12133.9	10996.4	10602	10069	0.893679
TNFSF14	8280.92	6594.47	7904	7666	1.0467
CCL2	105743	97261.9	106328	101023	1.02141
CCL8	8240.22	8319.53	53689	50548	6.2946
CCL7	4118.02	3098.43	47959	41975	12.4624
CCL13	4080.45	3324.89	9081	8996	2.44107
CSF1	4794.27	4361.18	5238	5008	1.11911
CCL22	3844.6	3878	3873	4133	1.0367
CXCL9	3110.95	2502.54	2286	2388	0.832637
CCL15	2617.33	3629.62	2915	2216	0.82136
CCL20	4258.91	4459.28	7292	7604	1.70861
CXCL7	5313.98	4946.64	5816	5437	1.09672
NT-3	18484.1	16176.8	15922	13426	0.846718
CCL18	7403.26	7212.28	6049	6762	0.876533
PDGFB	9087.62	10331.6	7350	8484	0.815378
CCL5	13540.6	10331.6	94509	102330	8.24553
SCF	6932.6	7617.19	7699	9184	1.16036
CXCL12	6874.16	7694.42	22130	26454	3.33485
CCL17	8920.64	8824.63	7644	7004	0.825459
TGF-β1	1892.04	3137.04	2576	2446	0.998592
TGF-β3	4802.62	5801.34	5485	4884	0.977842
TNF-α	4754.62	5879.61	4067	4067	0.764889
TNF-β	8792.28	10774.9	7066	7031	0.720442
ADIPOQ	5539.04	5951.78	2574	2719	0.460629
AgRP	8568.77	9581.77	6870	5920	0.704662
Angiopoietin-2	7417.23	6692.85	6322	5551	0.841455
ANGPT2	8771.38	8317.83	7223	6209	0.785993
AXL	6801.37	5745.87	5649	5577	0.894699
bFGF	6563.93	4901.85	5137	4192	0.813639
β-NGF	6486.95	3845.42	6205	4795	1.06462
BTC	7804.62	5317.37	5617	5178	0.822665
CCL28	11440.7	10013.3	25334	22161	2.2138
CCL27	8277.95	7663.95	10150	7372	1.09912
Dtk	7717.74	7202.05	7297	6778	0.943378
EGFR	4428.82	2315.97	4108	3739	1.16342
CXCL5	97700.2	87482	108695	107439	1.16714
Fas	7249.35	6636.27	7788	7911	1.13059
FGF4	7155.67	5718.97	5551	5500	0.858353
FGF9	8108.22	6337.62	6525	5570	0.837265
CSF3	1401.45	455.403	1098	329	0.768502
TNFSF18	6860.73	7549.86	5473	4634	0.701359
TNFRSF18	6804.15	6707.69	5313	4487	0.72529
GRO	13892.1	12955.3	28879	23786	1.96164
CXCL1	76138.6	68100.9	84014	73510	1.0921
CCL16	9603.35	7515.55	7895	7130	0.877685
HGF	11907.3	10424.2	39051	44704	3.75054
ICAM-1	9679.41	8999.55	9765	9113	1.01066
ICAM-3	3670.12	3355.7	2833	2511	0.760622
IGFBP3	4760.87	4647.71	10413	9493	2.11573
IGFBP6	58349.1	51595.1	96563	87966	1.67839
IGF1R	6356.17	5613.24	6344	5480	0.987852
IL1RL1	4857.33	3667.34	4660	4001	1.01599
IL1R1	5205.14	4985.32	5654	4401	0.986707
IL11	7969.09	7371.78	39220	35541	4.87332
IL12B	8120.28	6391.41	6296	4524	0.745606
IL12A	8290.94	7228.95	5353	5583	0.704644
IL17A	3608.91	2961.51	3015	2282	0.806189
IL2RA	7620.35	7177.93	7572	7047	0.987885
IL6R	9712.8	8057.21	8802	9263	1.0166
CXCL8	115520	105097	128313	120153	1.12623
CXCL11	8867.84	6641.84	9193	7467	1.07417
Lymphotactin	5106.82	4785.91	6025	5480	1.16297
MIF	7765.04	7213.18	9420	9895	1.28954
CCL3	11587.3	10635.7	29945	28760	2.64164
CCL4	10143.2	9123.83	16020	14254	1.57129
CCL19	2481.07	2393.54	3098	3007	1.25241
MSP-α/β	4237.75	3820.38	5118	4900	1.24322
NT4	5289.54	6012.07	6817	5905	1.12568
Osteoprotegerin	38914.6	36160.2	28506	23343	0.690632
Oncostatin M	9607.06	7680.64	9417	9554	1.09737
PGF	5821.93	5646.63	7209	6541	1.19893
gp130	6326.49	6565.78	8193	7994	1.25556
TNFRSF1B	10856.4	10869.4	9209	8580	0.818796
TNFRSF1A	10768.3	14626.7	20988	19618	1.59898
CCL25	11280.3	10911.1	10990	9688	0.931802
TIMP1	50339.2	45863.1	69710	68632	1.43803
TIMP2	76335.2	73198.4	133136	131351	1.76875
TPO	5031.68	4570.31	6348	5965	1.28234
TRAILR3	6655.75	7757.62	8008	7963	1.10807
TRAILR4	9428.05	9675.7	10621	10978	1.13062
uPAR	27451.3	35822.9	46050	58676	1.65511
VEGFA	6524.97	10357.4	30742	49116	4.73026
VEGFD	6923.8	6745.72	7174	6745	1.01825
